# Supplementary material for: New Indications for Hematopoietic Stem Cell Gene Therapy in Lysosomal Storage Disorders
Source: Front Oncol. 2022 May 13;12:885639. doi: 10.3389/fonc.2022.885639 (PMC9136164; doi:10.3389/fonc.2022.885639)
Supplement: Supplementary file 1 [file Table_1.xlsx]

## Sheet: LSD overview
	MPS II/Hunter syndrome	MPS IIIA/Sanfilippo syndrome A	MPS IIIB/Sanfilippo syndrome B	CLN 1 disease
OMIM#	309900	252900	252920	256730
ORPHA#	580	581	581	216
Enzyme	iduronate-2-sulfatase	N-sulfoglucosamine sulfohydrolase	﻿N-acetyl-α- glucosaminidase	palmitoyl-protein thioesterase-1
Inheritance	XLR	AR	AR	AR
Gene/Locus	IDS/Xq28	SGSH/17q25.3	﻿﻿NAGLU/17q21.2	PPT1/1p34
Clinical manifestations			Similar to MPS-IIIA but with prominently neurological manifestations	Different time and order of onset in the infantil, late infantil, juvenile and adult form
Muscoskeletal	Hip dysplasia, dysostosis, carpal tunnel syndrome, arthropathy, joint contractures	Joint stiffness, dysostosis multiplex, skoliosis, kiphosis, misshaped or hypoplastic vertebral bodies, hip deformities, osteonecrosis of the femoral head, low bone mass	same as MPS-IIIA	no
Respiratory	Recurrent upper respiratory tract infections	Recurrent upper respiratory tract infections	same as MPS-IIIA	no
Cardiac	Valvular thickening	Valvular anomalies	same as MPS-IIIA	no
Gastrointestinal	Hepatosplenomegaly, lax abdominal muscles with consequent abdominal distension	Hepatosplenomegaly, chronic or recurrent loose stools and/or constipation, dysphagia	same as MPS-IIIA	no
Neurological	Seizures, cervical mielopathy	Language and motor delay/regression, intellectual disability, seizures, diffused cerebral atrophy, spinal stenosis or compressions, spasticity	same as MPS-IIIA	Hypotonia, psychomotor regression, myoclonus, seizures, visual loss, ataxia, spasticity, parkinsonism acquired microcephaly
Neuropsychological	Speech delay, hyperactivity, aggressiveness, intellectual disability	Behavioural problems, sleep disturbances, autism spectrum disorder	same as MPS-IIIA	Loss of interaction, depression
Dermatological	Papular pearly rash across the scapulae, Mongolian blue spots	Thick skin, thick hair and hirsutism	same as MPS-IIIA	no
ORL	Recurrent otitis media, sleep obstructive apnoea, hearing loss	Recurrent otitis media, sleep obstructive apnoea, hearing loss	same as MPS-IIIA	no
Ophtalmic	Papilledema without raised intracranial pressure, retinal degeneration	Corneal opacities, optic nerve atrophy, retinal degeneration	same as MPS-IIIA	no
Others	Umbelical and inguinal hernias	Umbelical and inguinal hernias	same as MPS-IIIA	no
Appearance	Short in statures, pletoric, coarse face with thickened alae nasi, lips, ear lobules and tongue, macrocephaly, hypertrichosis	Coarse face, dolicocephaly or macrocephaly, thickened alae nasi, lips, ear helices or lobules, macroglossia.	same as MPS-IIIA	no
Life expectancy (untreated)	Early death in mid-teenage years; pts with attenuated phenotype may live until adulthood	Death usually occurs in the 2nd or 3rd decade	same as MPS-IIIA	8-14 y in the infantile and late infantile forms
ERT availability	Elaprase®	in development	in development	none
ERT issues	Weekly infusions; limited therapeutic effect on tracheal deformities, join stiffness, bone deformities and hearing loss; insufficient CNS penetrance	no effect on CNS manifestations, despite IT administration	trial ongoing	N/A
HCT indications and issues	Limited benefit, risk for morbidity and mortality	No benefit	No benefit	No benefit
Ongoing AAV GT trials	NCT03566043, ﻿NCT04571970	NCT04088734, NCT02716246	NCT03315182
Ongoing HSC GT trials		NCT04201405

## Sheet: Legenda
XLR	X linked recessive
